# Supplementary material for: Astrocytes in the Optic Nerve Are Heterogeneous in Their Reactivity to Glaucomatous Injury
Source: Cells. 2023 Aug 23;12(17):2131. doi: 10.3390/cells12172131 (PMC10486930; doi:10.3390/cells12172131)
Supplement: Supplementary file 1 [file cells-12-02131-s001.zip]

Archive with 1 entries (1 files):
- cells-2165527-supplementary.pdf
